# Supplementary material for: Tailorable Electronic and Electric Properties of Graphene with Selective Decoration of Silver Nanoparticles by Laser-Assisted Photoreduction
Source: Nanomaterials (Basel). 2022 Oct 11;12(20):3549. doi: 10.3390/nano12203549 (PMC9608314; doi:10.3390/nano12203549)
Supplement: Supplementary file 1 [file nanomaterials-12-03549-s001.zip]

Archive with 1 entries (1 files):
- nanomaterials-1953665-supplementary.pdf
